# Supplementary material for: Oral Microbiota Linking Associations of Dietary Factors with Recurrent Oral Ulcer
Source: Nutrients. 2024 May 17;16(10):1519. doi: 10.3390/nu16101519 (PMC11124033; doi:10.3390/nu16101519)
Supplement: Supplementary file 1 [file nutrients-16-01519-s001.zip]

Archive with 1 entries (1 files):
- nutrients-2989937-supplementary.pdf
